# Supplementary material for: Initial Characterization of the FlgE Hook High Molecular Weight Complex of Borrelia burgdorferi
Source: PLoS One. 2014 May 23;9(5):e98338. doi: 10.1371/journal.pone.0098338 (PMC4032328; doi:10.1371/journal.pone.0098338)
Supplement: Table S1 — FlgE peptides identified in isolated PFs. Isolated PFs were run on SDS PAGE, excised, trypsin-digested and analyzed by MS as described. Those peptides identified with >95% confidence (conf) are shown, highlighted in green. (XLSX) [file pone.0098338.s002.xlsx]

## Sheet: TableS1-PF peptides
N	Unused	Total	%Cov	%Cov(50)	%Cov(95)	Accessions	Names	Contrib	Conf	Sequence	Modifications	Cleavages	dMass	Prec MW	Prec m/z	Theor MW	Theor m/z	Theor z
1	55.02	55.02	70.81	60.63	58.37	tr|C0SX12|C0SX12_BORBU; tr|B9X5Z1|B9X5Z1_BORBU; sp|Q44767|FLGE_BORBU	Flagellar hook protein FlgE OS=Borrelia burgdorferi Bol26 GN=BBUBOL26_0286 PE=4 SV=1; Flagellar hook protein FlgE OS=Borrelia burgdorferi 64b GN=BBU64B_0293 PE=4 SV=1; Flagellar hook protein flgE OS=Borrelia burgdorferi GN=flgE PE=3 SV=1	2	99	AGAFDVDSDR			-0.0636328	1051.39	526.704	1051.46	526.736	2
1	55.02	55.02	70.81	60.63	58.37	tr|C0SX12|C0SX12_BORBU; tr|B9X5Z1|B9X5Z1_BORBU; sp|Q44767|FLGE_BORBU	Flagellar hook protein FlgE OS=Borrelia burgdorferi Bol26 GN=BBUBOL26_0286 PE=4 SV=1; Flagellar hook protein FlgE OS=Borrelia burgdorferi 64b GN=BBU64B_0293 PE=4 SV=1; Flagellar hook protein flgE OS=Borrelia burgdorferi GN=flgE PE=3 SV=1	2	99	ALASFMNPGGLAK	Dethiomethyl(M)@6	cleaved I-A@N-term	-0.0917879	1227.57	614.792	1227.66	614.838	2
1	55.02	55.02	70.81	60.63	58.37	tr|C0SX12|C0SX12_BORBU; tr|B9X5Z1|B9X5Z1_BORBU; sp|Q44767|FLGE_BORBU	Flagellar hook protein FlgE OS=Borrelia burgdorferi Bol26 GN=BBUBOL26_0286 PE=4 SV=1; Flagellar hook protein FlgE OS=Borrelia burgdorferi 64b GN=BBU64B_0293 PE=4 SV=1; Flagellar hook protein flgE OS=Borrelia burgdorferi GN=flgE PE=3 SV=1	2	99	ASDLGVSGNGFFILK			-0.0320664	1523.77	762.89	1523.8	762.906	2
1	55.02	55.02	70.81	60.63	58.37	tr|C0SX12|C0SX12_BORBU; tr|B9X5Z1|B9X5Z1_BORBU; sp|Q44767|FLGE_BORBU	Flagellar hook protein FlgE OS=Borrelia burgdorferi Bol26 GN=BBUBOL26_0286 PE=4 SV=1; Flagellar hook protein FlgE OS=Borrelia burgdorferi 64b GN=BBU64B_0293 PE=4 SV=1; Flagellar hook protein flgE OS=Borrelia burgdorferi GN=flgE PE=3 SV=1	2	99	GDILQIPITFN		cleaved N-V@C-term	-0.236994	1229.43	615.722	1229.67	615.84	2
1	55.02	55.02	70.81	60.63	58.37	tr|C0SX12|C0SX12_BORBU; tr|B9X5Z1|B9X5Z1_BORBU; sp|Q44767|FLGE_BORBU	Flagellar hook protein FlgE OS=Borrelia burgdorferi Bol26 GN=BBUBOL26_0286 PE=4 SV=1; Flagellar hook protein FlgE OS=Borrelia burgdorferi 64b GN=BBU64B_0293 PE=4 SV=1; Flagellar hook protein flgE OS=Borrelia burgdorferi GN=flgE PE=3 SV=1	2	99	IALASFMNPGGL		cleaved L-A@C-term	-0.247458	1189.37	595.692	1189.62	595.816	2
1	55.02	55.02	70.81	60.63	58.37	tr|C0SX12|C0SX12_BORBU; tr|B9X5Z1|B9X5Z1_BORBU; sp|Q44767|FLGE_BORBU	Flagellar hook protein FlgE OS=Borrelia burgdorferi Bol26 GN=BBUBOL26_0286 PE=4 SV=1; Flagellar hook protein FlgE OS=Borrelia burgdorferi 64b GN=BBU64B_0293 PE=4 SV=1; Flagellar hook protein flgE OS=Borrelia burgdorferi GN=flgE PE=3 SV=1	2	99	IALASFMNPGGLAK			-0.0585834	1388.69	695.352	1388.75	695.382	2
1	55.02	55.02	70.81	60.63	58.37	tr|C0SX12|C0SX12_BORBU; tr|B9X5Z1|B9X5Z1_BORBU; sp|Q44767|FLGE_BORBU	Flagellar hook protein FlgE OS=Borrelia burgdorferi Bol26 GN=BBUBOL26_0286 PE=4 SV=1; Flagellar hook protein FlgE OS=Borrelia burgdorferi 64b GN=BBU64B_0293 PE=4 SV=1; Flagellar hook protein flgE OS=Borrelia burgdorferi GN=flgE PE=3 SV=1	2	99	IGETGLAGLGDIR			0.057909	1270.75	636.38	1270.69	636.351	2
1	55.02	55.02	70.81	60.63	58.37	tr|C0SX12|C0SX12_BORBU; tr|B9X5Z1|B9X5Z1_BORBU; sp|Q44767|FLGE_BORBU	Flagellar hook protein FlgE OS=Borrelia burgdorferi Bol26 GN=BBUBOL26_0286 PE=4 SV=1; Flagellar hook protein FlgE OS=Borrelia burgdorferi 64b GN=BBU64B_0293 PE=4 SV=1; Flagellar hook protein flgE OS=Borrelia burgdorferi GN=flgE PE=3 SV=1	2	99	LGTVGSYTDSITQFADSSSTK			-0.133373	2163.88	722.302	2164.02	722.346	3
1	55.02	55.02	70.81	60.63	58.37	tr|C0SX12|C0SX12_BORBU; tr|B9X5Z1|B9X5Z1_BORBU; sp|Q44767|FLGE_BORBU	Flagellar hook protein FlgE OS=Borrelia burgdorferi Bol26 GN=BBUBOL26_0286 PE=4 SV=1; Flagellar hook protein FlgE OS=Borrelia burgdorferi 64b GN=BBU64B_0293 PE=4 SV=1; Flagellar hook protein flgE OS=Borrelia burgdorferi GN=flgE PE=3 SV=1	2	99	LPLIQEGANPADIAR			-0.120928	1576.74	526.586	1576.86	526.626	3
1	55.02	55.02	70.81	60.63	58.37	tr|C0SX12|C0SX12_BORBU; tr|B9X5Z1|B9X5Z1_BORBU; sp|Q44767|FLGE_BORBU	Flagellar hook protein FlgE OS=Borrelia burgdorferi Bol26 GN=BBUBOL26_0286 PE=4 SV=1; Flagellar hook protein FlgE OS=Borrelia burgdorferi 64b GN=BBU64B_0293 PE=4 SV=1; Flagellar hook protein flgE OS=Borrelia burgdorferi GN=flgE PE=3 SV=1	2	99	MDVVGNNIANVNTIGFK			-0.166995	1804.75	602.59	1804.91	602.645	3
1	55.02	55.02	70.81	60.63	58.37	tr|C0SX12|C0SX12_BORBU; tr|B9X5Z1|B9X5Z1_BORBU; sp|Q44767|FLGE_BORBU	Flagellar hook protein FlgE OS=Borrelia burgdorferi Bol26 GN=BBUBOL26_0286 PE=4 SV=1; Flagellar hook protein FlgE OS=Borrelia burgdorferi 64b GN=BBU64B_0293 PE=4 SV=1; Flagellar hook protein flgE OS=Borrelia burgdorferi GN=flgE PE=3 SV=1	2	99	QVGLGMNVASIDTIHTQGAFQSTQK			-0.0521105	2630.26	877.761	2630.31	877.778	3
1	55.02	55.02	70.81	60.63	58.37	tr|C0SX12|C0SX12_BORBU; tr|B9X5Z1|B9X5Z1_BORBU; sp|Q44767|FLGE_BORBU	Flagellar hook protein FlgE OS=Borrelia burgdorferi Bol26 GN=BBUBOL26_0286 PE=4 SV=1; Flagellar hook protein FlgE OS=Borrelia burgdorferi 64b GN=BBU64B_0293 PE=4 SV=1; Flagellar hook protein flgE OS=Borrelia burgdorferi GN=flgE PE=3 SV=1	2	99	RLPLIQEGANPADIAR		missed R-L@1	0.202173	1733.16	578.727	1732.96	578.66	3
1	55.02	55.02	70.81	60.63	58.37	tr|C0SX12|C0SX12_BORBU; tr|B9X5Z1|B9X5Z1_BORBU; sp|Q44767|FLGE_BORBU	Flagellar hook protein FlgE OS=Borrelia burgdorferi Bol26 GN=BBUBOL26_0286 PE=4 SV=1; Flagellar hook protein FlgE OS=Borrelia burgdorferi 64b GN=BBU64B_0293 PE=4 SV=1; Flagellar hook protein flgE OS=Borrelia burgdorferi GN=flgE PE=3 SV=1	2	99	SGDTNFVETSNSGQVR			-0.223654	1696.54	566.521	1696.77	566.596	3
1	55.02	55.02	70.81	60.63	58.37	tr|C0SX12|C0SX12_BORBU; tr|B9X5Z1|B9X5Z1_BORBU; sp|Q44767|FLGE_BORBU	Flagellar hook protein FlgE OS=Borrelia burgdorferi Bol26 GN=BBUBOL26_0286 PE=4 SV=1; Flagellar hook protein FlgE OS=Borrelia burgdorferi 64b GN=BBU64B_0293 PE=4 SV=1; Flagellar hook protein flgE OS=Borrelia burgdorferi GN=flgE PE=3 SV=1	2	99	SGVSGLQNHQTR		cleaved Y-S@N-term	-0.203796	1282.43	428.485	1282.64	428.553	3
1	55.02	55.02	70.81	60.63	58.37	tr|C0SX12|C0SX12_BORBU; tr|B9X5Z1|B9X5Z1_BORBU; sp|Q44767|FLGE_BORBU	Flagellar hook protein FlgE OS=Borrelia burgdorferi Bol26 GN=BBUBOL26_0286 PE=4 SV=1; Flagellar hook protein FlgE OS=Borrelia burgdorferi 64b GN=BBU64B_0293 PE=4 SV=1; Flagellar hook protein flgE OS=Borrelia burgdorferi GN=flgE PE=3 SV=1	2	99	SIDTIHTQGAF		cleaved A-S@N-term; cleaved F-Q@C-term	-0.201449	1188.38	595.195	1188.58	595.296	2
1	55.02	55.02	70.81	60.63	58.37	tr|C0SX12|C0SX12_BORBU; tr|B9X5Z1|B9X5Z1_BORBU; sp|Q44767|FLGE_BORBU	Flagellar hook protein FlgE OS=Borrelia burgdorferi Bol26 GN=BBUBOL26_0286 PE=4 SV=1; Flagellar hook protein FlgE OS=Borrelia burgdorferi 64b GN=BBU64B_0293 PE=4 SV=1; Flagellar hook protein flgE OS=Borrelia burgdorferi GN=flgE PE=3 SV=1	2	99	SIDTIHTQGAFQSTQK		cleaved A-S@N-term	-0.278874	1760.59	587.871	1760.87	587.964	3
1	55.02	55.02	70.81	60.63	58.37	tr|C0SX12|C0SX12_BORBU; tr|B9X5Z1|B9X5Z1_BORBU; sp|Q44767|FLGE_BORBU	Flagellar hook protein FlgE OS=Borrelia burgdorferi Bol26 GN=BBUBOL26_0286 PE=4 SV=1; Flagellar hook protein FlgE OS=Borrelia burgdorferi 64b GN=BBU64B_0293 PE=4 SV=1; Flagellar hook protein flgE OS=Borrelia burgdorferi GN=flgE PE=3 SV=1	2	99	SLYDSFGNVSVLELR			-0.00856108	1697.85	566.959	1697.86	566.961	3
1	55.02	55.02	70.81	60.63	58.37	tr|C0SX12|C0SX12_BORBU; tr|B9X5Z1|B9X5Z1_BORBU; sp|Q44767|FLGE_BORBU	Flagellar hook protein FlgE OS=Borrelia burgdorferi Bol26 GN=BBUBOL26_0286 PE=4 SV=1; Flagellar hook protein FlgE OS=Borrelia burgdorferi 64b GN=BBU64B_0293 PE=4 SV=1; Flagellar hook protein flgE OS=Borrelia burgdorferi GN=flgE PE=3 SV=1	2	99	SLYSGVSGLQNHQTR			-0.321538	1645.5	549.506	1645.82	549.613	3
1	55.02	55.02	70.81	60.63	58.37	tr|C0SX12|C0SX12_BORBU; tr|B9X5Z1|B9X5Z1_BORBU; sp|Q44767|FLGE_BORBU	Flagellar hook protein FlgE OS=Borrelia burgdorferi Bol26 GN=BBUBOL26_0286 PE=4 SV=1; Flagellar hook protein FlgE OS=Borrelia burgdorferi 64b GN=BBU64B_0293 PE=4 SV=1; Flagellar hook protein flgE OS=Borrelia burgdorferi GN=flgE PE=3 SV=1	2	99	TITTSDQLLQELVR			0.0496552	1615.93	539.65	1615.88	539.633	3
1	55.02	55.02	70.81	60.63	58.37	tr|C0SX12|C0SX12_BORBU; tr|B9X5Z1|B9X5Z1_BORBU; sp|Q44767|FLGE_BORBU	Flagellar hook protein FlgE OS=Borrelia burgdorferi Bol26 GN=BBUBOL26_0286 PE=4 SV=1; Flagellar hook protein FlgE OS=Borrelia burgdorferi 64b GN=BBU64B_0293 PE=4 SV=1; Flagellar hook protein flgE OS=Borrelia burgdorferi GN=flgE PE=3 SV=1	2	99	VGEVGEQQTVNLK		cleaved N-V@N-term	-0.0643694	1399.67	700.841	1399.73	700.873	2
1	55.02	55.02	70.81	60.63	58.37	tr|C0SX12|C0SX12_BORBU; tr|B9X5Z1|B9X5Z1_BORBU; sp|Q44767|FLGE_BORBU	Flagellar hook protein FlgE OS=Borrelia burgdorferi Bol26 GN=BBUBOL26_0286 PE=4 SV=1; Flagellar hook protein FlgE OS=Borrelia burgdorferi 64b GN=BBU64B_0293 PE=4 SV=1; Flagellar hook protein flgE OS=Borrelia burgdorferi GN=flgE PE=3 SV=1	2	99	VINTASDIEDLIIPIGDK			-0.355887	1924.68	642.567	1925.04	642.686	3
1	55.02	55.02	70.81	60.63	58.37	tr|C0SX12|C0SX12_BORBU; tr|B9X5Z1|B9X5Z1_BORBU; sp|Q44767|FLGE_BORBU	Flagellar hook protein FlgE OS=Borrelia burgdorferi Bol26 GN=BBUBOL26_0286 PE=4 SV=1; Flagellar hook protein FlgE OS=Borrelia burgdorferi 64b GN=BBU64B_0293 PE=4 SV=1; Flagellar hook protein flgE OS=Borrelia burgdorferi GN=flgE PE=3 SV=1	2	99	VINTASDIEDLIIPIGDKEGAK			-0.0273771	2310.2	771.075	2310.23	771.085	3
1	55.02	55.02	70.81	60.63	58.37	tr|C0SX12|C0SX12_BORBU; tr|B9X5Z1|B9X5Z1_BORBU; sp|Q44767|FLGE_BORBU	Flagellar hook protein FlgE OS=Borrelia burgdorferi Bol26 GN=BBUBOL26_0286 PE=4 SV=1; Flagellar hook protein FlgE OS=Borrelia burgdorferi 64b GN=BBU64B_0293 PE=4 SV=1; Flagellar hook protein flgE OS=Borrelia burgdorferi GN=flgE PE=3 SV=1	2	99	VNFQDMISQSISGASR		cleaved R-P@C-term	0.254733	1739.09	580.702	1738.83	580.618	3
1	55.02	55.02	70.81	60.63	58.37	tr|C0SX12|C0SX12_BORBU; tr|B9X5Z1|B9X5Z1_BORBU; sp|Q44767|FLGE_BORBU	Flagellar hook protein FlgE OS=Borrelia burgdorferi Bol26 GN=BBUBOL26_0286 PE=4 SV=1; Flagellar hook protein FlgE OS=Borrelia burgdorferi 64b GN=BBU64B_0293 PE=4 SV=1; Flagellar hook protein flgE OS=Borrelia burgdorferi GN=flgE PE=3 SV=1	2	99	VNFQDMISQSISGASRPTDAR	Oxidation(M)@6		0.0561494	2295.15	766.057	2295.09	766.038	3
1	55.02	55.02	70.81	60.63	58.37	tr|C0SX12|C0SX12_BORBU; tr|B9X5Z1|B9X5Z1_BORBU; sp|Q44767|FLGE_BORBU	Flagellar hook protein FlgE OS=Borrelia burgdorferi Bol26 GN=BBUBOL26_0286 PE=4 SV=1; Flagellar hook protein FlgE OS=Borrelia burgdorferi 64b GN=BBU64B_0293 PE=4 SV=1; Flagellar hook protein flgE OS=Borrelia burgdorferi GN=flgE PE=3 SV=1	2	99	YDSFGNVSVLELR		cleaved L-Y@N-term	-0.228463	1497.52	749.766	1497.75	749.88	2
1	55.02	55.02	70.81	60.63	58.37	tr|C0SX12|C0SX12_BORBU; tr|B9X5Z1|B9X5Z1_BORBU; sp|Q44767|FLGE_BORBU	Flagellar hook protein FlgE OS=Borrelia burgdorferi Bol26 GN=BBUBOL26_0286 PE=4 SV=1; Flagellar hook protein FlgE OS=Borrelia burgdorferi 64b GN=BBU64B_0293 PE=4 SV=1; Flagellar hook protein flgE OS=Borrelia burgdorferi GN=flgE PE=3 SV=1	2	99	YSGVSGLQNHQTR		cleaved L-Y@N-term	-0.0714801	1445.63	723.822	1445.7	723.858	2
